# Supplementary material for: Current and future availability of and need for human resources for sexual, reproductive, maternal and newborn health in 41 countries in Sub-Saharan Africa
Source: Int J Equity Health. 2017 May 3;16:69. doi: 10.1186/s12939-017-0569-z (PMC5415807; doi:10.1186/s12939-017-0569-z)
Supplement: Additional file 1: — Table of key data. (XLSX 12 kb) [file 12939_2017_569_MOESM1_ESM.xlsx]

## Sheet: Sheet1
Additional file 1. Table of key data.
Country Name	Group	Income groupa	Language	Total fertility rate (2010-2015)b	Maternal mortality ratio (2015)c	Estimated potential need met in 2012 (%)	Estimated potential met need in 2030 (baseline scenario) (%)	Estimated potential met need in 2030 ("What if?" scenarios) (%)	Availability of all SRMNH workers by FTE (2012)	Nursing/ midwifery associates as percentage of total SRMNH workforce by FTE (2012)	Availability of all SRMNH workers by FTE (2030, baseline scenario)
Comoros	At risk	Low	French	4.6	335	63	60	98	340	3	452
Congo, Democratic Republic of the	At risk	Low	French	6.15	693	53	14	73	26678	6	10543
Gabon	At risk	Upper-middle	French	4	291	99	67	100	1318	0	1067
Rwanda	At risk	Low	English	4.05	290	59	42	100	5173	0	5291
Swaziland	At risk	Low-middle	English	3.36	389	88	87	97	1352	5	3455
Zambia	At risk	Low-middle	English	5.45	224	98	48	99	13537	0	9703
Benin	Low-performing	Low	French	4.89	405	38	48	97	4304	67	5483
Botswana	Low-performing	Upper-middle	English	2.9	129	41	47	97	1558	77	3125
Burkina Faso	Low-performing	Low	French	5.65	371	37	31	96	5618	56	5711
Cameroon	Low-performing	Low-middle	French	4.81	596	11	18	58	1735	67	4042
Central African Republic	Low-performing	Low	French	4.41	882	18	17	40	574	53	708
Chad	Low-performing	Low	French	6.31	856	8	15	35	832	66	2283
Congo	Low-performing	Low-middle	French	4.95	442	40	21	60	1320	5	1005
Eritrea	Low-performing	Low	English	4.4	501	23	42	89	1590	90	2705
Ethiopia	Low-performing	Low	English	4.59	353	32	33	94	20613	0	30294
Gambia	Low-performing	Low	English	5.78	706	27	41	97	379	41	896
Guinea	Low-performing	Low	French	5.13	679	30	45	90	4957	78	24832
Guinea-Bissau	Low-performing	Low	Portuguese	4.95	549	21	21	85	251	2	350
Lesotho	Low-performing	Low-middle	English	3.26	487	14	5	28	230	0	93
Madagascar	Low-performing	Low	French	4.5	353	48	24	68	7479	0	5771
Mali	Low-performing	Low	French	6.35	587	30	27	65	4504	61	4972
Mauritania	Low-performing	Low-middle	Arabic	4.69	602	19	26	71	511	0	935
Mozambique	Low-performing	Low	Portuguese	5.45	489	17	24	60	3209	17	6930
Sao Tome and Principe	Low-performing	Low-middle	Portuguese	4.67	156	38	15	40	55	0	31
Sierra Leone	Low-performing	Low	English	4.79	1360	24	42	100	3463	91	19899
South Sudan	Low-performing	Low	English	5.15	789	6	31	97	462	0	3417
Uganda	Low-performing	Low	English	5.91	343	27	29	88	7931	0	14024
Angola	Making or maintaining progress	Upper-middle	Portuguese	6.2	477	16	76	100	2547	41	22885
Burundi	Making or maintaining progress	Low	French	6.08	712	74	96	96	5910	1	13665
Côte d'Ivoire	Making or maintaining progress	Low-middle	French	5.1	645	48	70	100	6926	18	14021
Ghana	Making or maintaining progress	Low-middle	English	4.25	319	30	81	100	5289	0	18500
Kenya	Making or maintaining progress	Low-middle	English	4.44	510	45	61	98	14936	0	29533
Liberia	Making or maintaining progress	Low	English	4.83	725	97	100	100	4458	1	8735
Malawi	Making or maintaining progress	Low	English	5.25	634	20	89	94	2638	2	19010
Niger	Making or maintaining progress	Low	French	7.63	553	55	67	98	8903	40	27165
Nigeria	Making or maintaining progress	Low-middle	English	5.74	814	97	97	99	125013	0	185356
Senegal	Making or maintaining progress	Low	French	5.18	315	50	76	99	5006	0	11210
South Africa	Making or maintaining progress	Upper-middle	English	2.4	138	97	100	100	135907	0	38383
Tanzania, United Republic of	Making or maintaining progress	Low	English	5.24	398	74	97	98	26781	1	71489
Togo	Making or maintaining progress	Low	French	4.69	368	45	70	100	2272	31	5232
Zimbabwe	Making or maintaining progress	Low	English	4.02	443	85	85	86	16264	8	22554
a. World Bank. Country and Lending Groups. 2016. https://datahelpdesk.worldbank.org/knowledgebase/articles/906519-world-bank-country-and-lending-groups. Accessed 6 December 2016.
b. UN Department of Economic and Social Affairs. World population prospects, 2015 revision. https://esa.un.org/unpd/wpp/. Accessed 6 December 2016.
c. WHO, UNFPA, UNICEF, World Bank. Trends in Maternal Mortality: 1990 to 2015. Geneva: World Health Organization; 2015.
